# Supplementary material for: Long-Term Variability in Visual Processing versus Perceptual Stability
Source: eNeuro. 2026 Jun 19;13(6):ENEURO.0344-25.2026. doi: 10.1523/ENEURO.0344-25.2026 (PMC13286707; doi:10.1523/ENEURO.0344-25.2026)
Supplement: Data 1 — Download Data 1, ZIP file. [file eneuro-13-ENEURO.0344-25.2026-s005.zip]

Archive with 66 entries (56 files):
- VisualVariability-main/.gitignore
- VisualVariability-main/decoding/
- VisualVariability-main/decoding/cross_decoding/
- VisualVariability-main/decoding/cross_decoding/cross_decoding.py
- VisualVariability-main/decoding/cross_decoding/cross_decoding_THINGS.py
- VisualVariability-main/decoding/cross_decoding/dist_acc_corr.py
- VisualVariability-main/decoding/cross_decoding/dist_acc_corr_THINGS.py
- VisualVariability-main/decoding/cross_decoding/plot_results.py
- VisualVariability-main/decoding/cross_decoding/plots/
- VisualVariability-main/decoding/cross_decoding/plots/corr_acc_dist_days.png
- VisualVariability-main/decoding/cross_decoding/plots/corr_acc_dist_days_p1.png
- VisualVariability-main/decoding/cross_decoding/plots/corr_acc_dist_days_p2.png
- VisualVariability-main/decoding/cross_decoding/plots/corr_acc_dist_days_p3.png
- VisualVariability-main/decoding/cross_decoding/plots/corr_acc_dist_days_p4.png
- VisualVariability-main/decoding/cross_decoding/plots/corr_acc_dist_session.png
- VisualVariability-main/decoding/cross_decoding/plots/corr_acc_dist_session_p1.png
- VisualVariability-main/decoding/cross_decoding/plots/corr_acc_dist_session_p2.png
- VisualVariability-main/decoding/cross_decoding/plots/corr_acc_dist_session_p3.png
- VisualVariability-main/decoding/cross_decoding/plots/corr_acc_dist_session_p4.png
- VisualVariability-main/decoding/cross_decoding/plots/diagonals_across.png
- VisualVariability-main/decoding/cross_decoding/plots/diagonals_within.png
- VisualVariability-main/decoding/time_elapsed/
- VisualVariability-main/decoding/time_elapsed/plot_results.py
- VisualVariability-main/decoding/time_elapsed/plot_results_THINGS.py
- VisualVariability-main/decoding/time_elapsed/plots/
- VisualVariability-main/decoding/time_elapsed/plots/diagonal_animate_visual_sessionnumber_p2.png
- VisualVariability-main/decoding/time_elapsed/plots/diagonals_animate_visual_sessionday.png
- VisualVariability-main/decoding/time_elapsed/plots/diagonals_animate_visual_sessionday_p1.png
- VisualVariability-main/decoding/time_elapsed/plots/diagonals_animate_visual_sessionday_p2.png
- VisualVariability-main/decoding/time_elapsed/plots/diagonals_animate_visual_sessionday_p3.png
- VisualVariability-main/decoding/time_elapsed/plots/diagonals_animate_visual_sessionday_p4.png
- VisualVariability-main/decoding/time_elapsed/plots/diagonals_animate_visual_sessionnumber.png
- VisualVariability-main/decoding/time_elapsed/plots/diagonals_animate_visual_sessionnumber_p1.png
- VisualVariability-main/decoding/time_elapsed/plots/diagonals_animate_visual_sessionnumber_p3.png
- VisualVariability-main/decoding/time_elapsed/plots/diagonals_animate_visual_sessionnumber_p4.png
- VisualVariability-main/decoding/time_elapsed/predict_session_day.py
- VisualVariability-main/decoding/time_elapsed/predict_session_day_THINGS.py
- VisualVariability-main/decoding/time_elapsed/predict_session_number.py
- VisualVariability-main/decoding/time_elapsed/predict_session_number_THINGS.py
- VisualVariability-main/decoding/time_elapsed/ridge_fns.py
- VisualVariability-main/info_files/
- VisualVariability-main/info_files/event_ids.txt
- VisualVariability-main/info_files/event_session_info.py
- VisualVariability-main/info_files/README.md
- VisualVariability-main/info_files/session_info.txt
- VisualVariability-main/preprocessing/
- VisualVariability-main/preprocessing/check_ica.ipynb
- VisualVariability-main/preprocessing/preprocess_THINGS.py
- VisualVariability-main/preprocessing/README.md
- VisualVariability-main/preprocessing/run_ica.py
- VisualVariability-main/requirements.txt
- VisualVariability-main/run.sh
- VisualVariability-main/setup.sh
- VisualVariability-main/utils/
- VisualVariability-main/utils/__init__.py
- VisualVariability-main/utils/analysis/
- VisualVariability-main/utils/analysis/__init__.py
- VisualVariability-main/utils/analysis/decoder.py
- VisualVariability-main/utils/analysis/permute.py
- VisualVariability-main/utils/analysis/plot.py
- VisualVariability-main/utils/analysis/tools.py
- VisualVariability-main/utils/data/
- VisualVariability-main/utils/data/__init__.py
- VisualVariability-main/utils/data/concatenate.py
- VisualVariability-main/utils/data/prep_data.py
- VisualVariability-main/utils/data/triggers.py
