# Supplementary material for: Long-Term Variability in Visual Processing versus Perceptual Stability
Source: eNeuro. 2026 Jun 19;13(6):ENEURO.0344-25.2026. doi: 10.1523/ENEURO.0344-25.2026 (PMC13286707; doi:10.1523/ENEURO.0344-25.2026)
Supplement: Data 1 — Download Data 1, ZIP file. [file eneuro-13-ENEURO.0344-25.2026-s005.zip › VisualVariability-main/decoding/cross_decoding/cross_decoding_THINGS.py]

import logging
logging.basicConfig(level=logging.INFO, format='%(asctime)s - %(message)s')
import numpy as np
import argparse
from pathlib import Path

# local imports
import sys
import pathlib
sys.path.append(str(pathlib.Path(__file__).parents[2])) # adds the parent directory to the path so that the utils module can be imported
print(str(pathlib.Path(__file__).parents[2]))

import mne

from tqdm import tqdm

from sklearn.discriminant_analysis import LinearDiscriminantAnalysis as LDA
from sklearn.preprocessing import StandardScaler
from sklearn.pipeline import make_pipeline

import os
os.environ["NUMEXPR_MAX_THREADS"] = "16"

""" -------- DEFINE FUNCTIONS -------- """

def parse_args():
    parser = argparse.ArgumentParser(description='This script is used to decode both source and sensor space data using cross decoding.')
    parser.add_argument('--model_type', type=str, default='LDA', help='Model type. Can be either LDA or RidgeClassifier.')
    parser.add_argument('--parc', type=str, default='sens', help='Parcellation. Can be either aparc, aparc.a2009s, aparc.DKTatlas, HCPMMP1 or sens.')
    parser.add_argument('--ncv', type=int, default=10, help='Number of cross validation folds.')
    parser.add_argument("-p", "--participant", type=str, default='1')
    parser.add_argument('--alpha', type=str, default='auto', help='Regularization parameter. Can be either auto or float.')

    args = parser.parse_args()


    return args

def n_trials(X, y, n: int, axis: int=1):
    """
    Removes trials from X and y, such that the number of trials is equal to n. It is assumed that classes are already balanced. Therefore an equal number of trials is removed from each class.

    Parameters:
    ----------
    X : np.array
        data
    y : np.array
        labels (0 or 1)
    n : int
        number of trials to keep
    axis : int, optional
        axis along which to remove trials from X array, by default 1
    
    Returns:
    -------
    X : np.array
        data with n trials
    y : np.array
        labels with n trials
    """

    # total number of trials
    n_trials = len(y)

    # number of trials to remove per condition
    n_remove = (n_trials - n)//2

    # getting indices of trials to remove
    idx_0 = np.random.choice(np.where(y==0)[0], n_remove, replace=False)
    idx_1 = np.random.choice(np.where(y==1)[0], n_remove, replace=False)

    # combining indices
    idx = np.concatenate((idx_0, idx_1))

    # removing trials
    X = np.delete(X, idx, axis=axis)
    y = np.delete(y, idx)

    return X, y

def equalise_trials(Xs:list, ys:list):
    """
    This function is used to equalise the number of trials across a list of X and y arrays.

    Parameters
    ----------
    Xs : list
        list of X arrays
    ys : list
        list of y arrays
    
    Returns
    -------
    Xs : list
        list of X arrays with equal number of trials
    ys : list
        list of y arrays with equal number of trials
    """
    # min number of trials
    min_trials = min([len(y) for y in ys])

    # make sure all sessions have the same number of trials
    for i,(X, y) in enumerate(zip(Xs, ys)):
        Xs[i], ys[i] = n_trials(X, y, min_trials)

    return Xs, ys

def balance_class_weights(X, y, verbose = True):
    """
    Balances the class weight by removing trials from the class with the most trials.

    Parameters
    ----------
    X : array
        Data array with shape (n_channels, n_trials, n_times)
    y : array
        Array with shape (n_trials, ) containing two classes (0 or 1)
    verbose : bool, optional
        Print statements. The default is True.
    
    Returns
    -------
    X_equal : array
        Data array with shape (n_channels, n_trials, n_times) with equal number of trials for each class
    y_equal : array
        Array with shape (n_trials, ) containing classes with equal number of trials for each class
    remove_ind : list
        List of indices that were removed from the data
    """
    # remove nans
    nan_inds = np.where(np.isnan(y))[0]
    if len(nan_inds) > 0:
        X = np.delete(X, nan_inds, axis = 1)
        y = np.delete(y, nan_inds, axis = 0)

    keys, counts = np.unique(y, return_counts = True)
    if counts[0]-counts[1] > 0:
        index_inanimate = np.where(np.array(y) == 0)
        random_choices = np.random.choice(len(index_inanimate[0]), size = counts[0]-counts[1], replace=False)
        remove_ind = [index_inanimate[0][i] for i in random_choices]
    else:
        index_animate = np.where(np.array(y) == 1)
        random_choices = np.random.choice(len(index_animate[0]), size = counts[1]-counts[0], replace=False)
        remove_ind = [index_animate[0][i] for i in random_choices]

    X_equal = np.delete(X, remove_ind, axis = 1)
    y_equal = np.delete(y, remove_ind, axis = 0)

    if verbose:
        print(f'Removed a total of {len(remove_ind)} trials')
        print(f'{len(y_equal)} remains')
    
    return X_equal, y_equal, remove_ind


def prep_data(sessions, epoch_path = Path("/media/8.1/laurap/scripts/things-MEG/derivatives/preprocessed"), subject = '1'):
    Xs, ys = [], []

    counter = 0

    for sesh in sessions:
        sesh_epoch_path = epoch_path / f'preprocessed_P{subject}_ses-{sesh}-epo.fif'
        tmp_epochs = mne.read_epochs(sesh_epoch_path, preload=True)

        X = tmp_epochs.get_data()
        X = X.transpose(2, 0, 1)  # (n_times, n_epochs, n_channels)
        y = tmp_epochs.metadata['animal'].values  # labels (n_epochs,)

        X, y, _ = balance_class_weights(X, y)

        Xs.append(X)
        ys.append(y)


    print(f" \n\n {counter} \n\n")


    return Xs, ys


def create_cv_folds(Xs:list, ys:list, ncv:int, shuffle:bool = True):
    """
    creates a list of cross validation folds for each scanning day

    Parameters
    ----------
    Xs : list
        list of arrays with shape (T, N, C) where T is the number of time points, N is the number of trials and C is the number of sensors
    ys : list
        list of arrays with shape (N,) where N is the number of trials
    ncv : int
        number of cross validation folds
    shuffle : bool, optional
        shuffle the data before splitting, by default True

    Returns
    -------
    Xs_cv : list
        list of lists of arrays with shape (T, N, C) where T is the number of time points, N is the number of trials and C is the number of sensors
    ys_cv : list
        list of lists of arrays with shape (N,) where N is the number of trials
    """
    Xs_cv = []
    ys_cv = []

    for X, y in zip(Xs, ys):
        T, N, C = X.shape
        inds = np.arange(N)

        if shuffle:
            np.random.shuffle(inds)

        cv_folds = np.array_split(inds, ncv)

        X_cv = [X[:, fold, :] for fold in cv_folds]
        y_cv = [y[fold] for fold in cv_folds]

        Xs_cv.append(X_cv)
        ys_cv.append(y_cv)

    return Xs_cv, ys_cv
    

def main():
    args = parse_args()
    ncv = args.ncv
    alpha = args.alpha

    # defining paths
    path = Path(__file__).parent
    output_path = path / "accuracies" / f'cross_decoding_{ncv}_{args.model_type}_sens_things_p{args.participant}.npy'
    output_path_betas = path / "betas" / f'cross_decoding_{ncv}_{args.model_type}_sens_things_p{args.participant}.npy'

    # define logger
    logger = logging.getLogger(__name__)

    # log info
    logger.info(f'Running cross decoding with the following parameters...')
    logger.info(f'Number of cross validation folds: {ncv}')

    sessions = ["01", "02", "03", "04", "05", "06", "07", "08", "09", "10", "11", "12"]

    # reading and concatenating data
    Xs, ys = prep_data(sessions, subject=args.participant)

    # equalising number of trials
    Xs, ys = equalise_trials(Xs, ys)
    for x in Xs:
        print(x.shape)

    Xs_cv, ys_cv = create_cv_folds(Xs, ys, ncv)

    # empty array to store accuracies in
    accuracies = np.zeros((len(Xs), len(Xs), Xs[0].shape[0], Xs[0].shape[0], ncv), dtype=float)
    
    # empty array to store betas in (number of scanning days, number of time points, number of sensors, cv folds)
    betas = np.zeros((len(Xs), Xs[0].shape[0], Xs[0].shape[2], ncv), dtype=float)

    for train_sesh in range(len(Xs_cv)):
        logger.info(f'Training on session {train_sesh+1}')
        for cv_test in tqdm(range(ncv), desc=f'cross-validation fold number'):
            # get all the other indices for training than the one used for testing
            train_inds = np.delete(np.arange(ncv), cv_test)

            # get the training data by concatenating the data from the training indices 
            X_train = np.concatenate([Xs_cv[train_sesh][i] for i in train_inds], axis=1)
            y_train = np.concatenate([ys_cv[train_sesh][i] for i in train_inds])

            # loop over time points
            for t in range(X_train.shape[0]):
                X_train_t = X_train[t, :, :]

                model = make_pipeline(StandardScaler(), LDA(solver = 'lsqr', shrinkage = alpha))

                # fit the model
                model.fit(X_train_t, y_train)

                # get the beta values
                betas[train_sesh, t, :, cv_test] = model.named_steps['lineardiscriminantanalysis'].coef_


                for test_sesh in range(len(Xs)):
                    # get the testing data
                    X_test = Xs_cv[test_sesh][cv_test]
                    y_test = ys_cv[test_sesh][cv_test]

                    # loop over time points
                    for t2 in range(X_test.shape[0]):
                        X_test_t = X_test[t2, :, :]

                        # get the accuracy
                        accuracy = model.score(X_test_t, y_test)

                        accuracies[train_sesh, test_sesh, t, t2, cv_test] = accuracy

    # making sure output path exists
    if not output_path.parent.exists():
        output_path.parent.mkdir(parents=True)

    if not output_path_betas.parent.exists():
        output_path_betas.parent.mkdir(parents=True)
   
    # saving accuracies
    np.save(output_path, accuracies)
    np.save(output_path_betas, betas)

    

if __name__ == '__main__':
    main()
