# Supplementary material for: Long-Term Variability in Visual Processing versus Perceptual Stability
Source: eNeuro. 2026 Jun 19;13(6):ENEURO.0344-25.2026. doi: 10.1523/ENEURO.0344-25.2026 (PMC13286707; doi:10.1523/ENEURO.0344-25.2026)
Supplement: Data 1 — Download Data 1, ZIP file. [file eneuro-13-ENEURO.0344-25.2026-s005.zip › VisualVariability-main/decoding/cross_decoding/dist_acc_corr_THINGS.py]

"""
This script investigates the correlation between the decoding accuracies and the distance between the sessions.
- The distances are defined both as days and as the number of sessions.
"""

import numpy as np
import matplotlib.pyplot as plt
from pathlib import Path
from scipy.stats import pearsonr
from pandas import to_datetime
from mne.stats import permutation_cluster_test
import mne
from dist_acc_corr import plot_corr_hist, prep_x_y, get_distance_matrix

# set parameters for all plots
plt.rcParams['font.family'] = 'sans-serif'
plt.rcParams['image.cmap'] = 'RdBu_r'
plt.rcParams['image.interpolation'] = 'bilinear'
plt.rcParams['axes.labelsize'] = 14
plt.rcParams['axes.titlesize'] = 14
plt.rcParams['xtick.labelsize'] = 14
plt.rcParams['ytick.labelsize'] = 14
plt.rcParams['legend.fontsize'] = 10
plt.rcParams['legend.title_fontsize'] = 12
plt.rcParams['figure.titlesize'] = 14
plt.rcParams['figure.dpi'] = 300

def parse_args():
    import argparse as ap
    parser = ap.ArgumentParser()
    parser.add_argument('-p', '--participant', type=str, default='1', help='Participant ID.')

    args = parser.parse_args()
    
    return args

if __name__ == "__main__":
    path = Path(__file__)
    args = parse_args()

    participant = args.participant
    bids_dir = Path('/media/8.1/laurap/scripts/things-MEG')
    meg_dir = bids_dir / "derivatives" / "preprocessed"

    # load accuracies from cross decoding
    acc = np.load(path.parents[0] / "accuracies" / f"cross_decoding_10_LDA_sens_things_p{participant}.npy", allow_pickle=True)

    # take average over cv folds (last dimension)
    acc = np.mean(acc, axis=-1)

    # output path
    plot_path = path.parents[0] / "plots" 
    plot_path.mkdir(parents=True, exist_ok=True)

    alpha = 0.001

    distance = "days"
    dates = []
    # get dates
    for sesh in ["01", "02", "03", "04", "05", "06", "07", "08", "09", "10", "11", "12"]:
        epoch_path = meg_dir / f"preprocessed_P{participant}_ses-{sesh}-epo.fif"
        epochs = mne.read_epochs(epoch_path, preload=False)
        meas_date = epochs.info["meas_date"]
        print(f"Session {sesh} date: {meas_date}")
        dates.append(meas_date)

    print("Distance matrix (days):", get_distance_matrix(dates))
    plot_corr_hist(
        acc = acc, 
        dates=dates,
        distance=distance,
        save_path = plot_path / f"corr_acc_dist_{distance}_p{participant}.png",
        alpha = alpha,
        cluster=True,
        n_perm=10000)
    

    distance = "session" 

        
    plot_corr_hist(
        acc = acc, 
        distance=distance,
        save_path = plot_path / f"corr_acc_dist_{distance}_p{participant}.png",
        alpha = alpha,
        cluster=True,
        n_perm=10000)
    
