# Supplementary material for: Long-Term Variability in Visual Processing versus Perceptual Stability
Source: eNeuro. 2026 Jun 19;13(6):ENEURO.0344-25.2026. doi: 10.1523/ENEURO.0344-25.2026 (PMC13286707; doi:10.1523/ENEURO.0344-25.2026)
Supplement: Data 1 — Download Data 1, ZIP file. [file eneuro-13-ENEURO.0344-25.2026-s005.zip › VisualVariability-main/decoding/time_elapsed/plot_results.py]

# local imports
from pathlib import Path
import sys
utils_path = Path(__file__).parents[2]
sys.path.insert(0, str(utils_path / "utils")) # adds the parent directory to the path so that the utils module can be imported


import pickle as pkl
import numpy as np
import matplotlib.pyplot as plt
from matplotlib.colors import LogNorm, LinearSegmentedColormap, to_rgba_array
from mpl_toolkits.axes_grid1 import make_axes_locatable
from statsmodels.stats.multitest import multipletests


colours = ['#9ad8b1', "#9dbde6", '#5DBB63FF']

# set font for all plots
plt.rcParams['font.family'] = 'sans-serif'
plt.rcParams['image.cmap'] = 'RdBu_r'
plt.rcParams['image.interpolation'] = 'bilinear'
plt.rcParams['axes.labelsize'] = 14
plt.rcParams['axes.titlesize'] = 14
plt.rcParams['xtick.labelsize'] = 12
plt.rcParams['ytick.labelsize'] = 12
plt.rcParams['legend.fontsize'] = 10
plt.rcParams['legend.title_fontsize'] = 12
plt.rcParams['figure.titlesize'] = 14
plt.rcParams['figure.dpi'] = 300


def flatten_remove_nans(arr):
    # flatten the array
    arr = arr.flatten()

    # remove nans
    arr = arr[~np.isnan(arr)]

    return arr
    

def explained_variance(y_true, y_pred):
    """
    Compute the explained variance score.
    
    Explained variance measures the proportion of the variance in the dependent variable
    that is predictable from the independent variables.
    
    Parameters:
    y_true (array-like): Actual values
    y_pred (array-like): Predicted values
    
    Returns:
    float: Explained variance score
    """
    y_true, y_pred = np.array(y_true), np.array(y_pred)
    variance_y_true = np.var(y_true, ddof=1)
    variance_residuals = np.var(y_true - y_pred, ddof=1)
    
    if variance_y_true == 0:
        return 1.0 if variance_residuals == 0 else 0.0
    
    return 1 - (variance_residuals / variance_y_true)

def explained_variance_relative_to_mean(y_true, y_pred):
    """
    Computes the explained variance relative to just using the mean of y_true.

    Parameters:
    - y_true: array-like, true values.
    - y_pred: array-like, predicted values.

    Returns:
    - Explained variance score (R^2-like measure).
    """
    ss_total = np.sum((y_true - np.mean(y_true)) ** 2)  # Total sum of squares
    ss_residual = np.sum((y_true - y_pred) ** 2)  # Residual sum of squares

    if ss_total == 0:  # Handle edge case where variance in y_true is zero
        return 1.0 if ss_residual == 0 else 0.0

    return 1 - (ss_residual / ss_total)


def get_explained_variance_diagonal(predicted, true):
    """
    Calculate the explained variance between the predicted and true values for each timepoint
    """
    n_cv = predicted.shape[1]

    explained_variance_diagonal = np.zeros((250, n_cv))
    for i in range(250):
        for n in range(n_cv):
            # take only the non-nan values and flatten the array
            tmp_predicted = flatten_remove_nans(predicted[i, n, :])
            tmp_true = flatten_remove_nans(true[i, n, :])

            # calculate the correlation
            explained_variance_diagonal[i, n] = explained_variance_relative_to_mean(tmp_true, tmp_predicted)

    return explained_variance_diagonal


def prepare_dicts(results_path):

    results = {}
    print(results_path)
    # loop over the files in the path 
    for i, file in enumerate(results_path.iterdir()):
        with open(file, 'rb') as fr:
            try:
                while True:
                    tmp_data = pkl.load(fr)
                    results[file.name] = tmp_data
          

            except EOFError:
                pass
    
    output = {}     
    # loop over the results and permuted results    
    for key, value in results.items():
        # add to the output dictionary
        output[key] = {
            "diagonal": get_explained_variance_diagonal(value["predicted"], value["true"])
        }

    return output


def custom_colormap():
    """
    Copied from https://github.com/vidaurre/glhmm/blob/main/glhmm/graphics.py
    Generate a custom colormap consisting of segments from red to blue.

    Returns:
    --------
    A custom colormap with defined color segments.
    """
    # Retrieve existing colormaps
    coolwarm_cmap = plt.get_cmap('coolwarm').reversed()
    coolwarm_cmap2 = plt.get_cmap('autumn')
    copper_cmap = plt.get_cmap('copper').reversed()
    # Define the colors for the colormap
    copper_color1 = to_rgba_array(copper_cmap(1))[0][:3]
    # Define the colors for the colormap
    red = (1,0,0)
    red2 = (66/255, 13/255, 9/255)
    orange =(1, 0.5, 0)
    # red_color1 = to_rgba_array(coolwarm_cmap(0))[0][:3]
    warm_color2 = to_rgba_array(coolwarm_cmap2(0.8))[0][:3]
    blue_color1 = to_rgba_array(coolwarm_cmap(0.6))[0][:3]
    blue_color2 = to_rgba_array(coolwarm_cmap(1.0))[0][:3] # Extract the blue color from coolwarm

    # Define the color map with three segments: red to white, white, and white to blue
    cmap_segments = [
        (0.0, red2),
        #(0.002, orange),
        (0.005, red),   # Intermediate color
        (0.02, orange),   # Intermediate color
        #(0.045, warm_color1),
        (0.040, warm_color2),  # Intermediate color
        (0.05, copper_color1),
        (0.09,blue_color1),
        (1, blue_color2)
    ]

    # Create the custom colormap
    custom_cmap = LinearSegmentedColormap.from_list('custom_colormap', cmap_segments)

    return custom_cmap


def interpolate_colormap(cmap_list):     
    """
    Copied from https://github.com/vidaurre/glhmm/blob/main/glhmm/graphics.py
    Create a new colormap with the modified color_array.

    Parameters:
    --------------
    cmap_list (numpy.ndarray): 
        Original color array for the colormap.

    Returns:
    ----------  
    modified_cmap (numpy.ndarray): 
        Modified colormap array.
    """
    # Create a new colormap with the modified color_array
    modified_cmap  = np.ones_like(cmap_list)

    for channel_idx in range(3):
        # Extract the channel values from the colormap
        channel_values = cmap_list[:, channel_idx]

        # Get unique values, their indices, and counts
        unique_values, unique_indices, counts = np.unique(channel_values, return_index=True, return_counts=True)

        # Create a copy unique_indices that is will get reduced for every interation
        remaining_indices = unique_indices.copy()
        remaining_counts = counts.copy()
        # Create a list to store the interpolated values
        new_map_list = []

        for _ in range(len(unique_values)-1):
            # Find the minimum value
            min_value = np.min(remaining_indices)
            # Locate the index
            min_idx =np.where(unique_indices==min_value)
            # Remove the minimum value from the array
            remaining_counts = remaining_counts[remaining_indices != min_value]
            remaining_indices = remaining_indices[remaining_indices != min_value]
            
            # Find the location of the next minimum value from remaining_indices
            next_min_value_idx =np.where(unique_indices==np.min(remaining_indices))
            # Calculate interpolation space difference
            space_diff = (unique_values[next_min_value_idx]-unique_values[min_idx])/int(counts[min_idx])
            # Append interpolated values to the list
            new_map_list.append(np.linspace(unique_values[min_idx], unique_values[next_min_value_idx]-space_diff, int(counts[min_idx])))
        last_val =np.where(unique_indices==np.min(remaining_indices))
        for _ in range(int(remaining_counts)):
            # Append the last value to the new_map_list
            new_map_list.append([unique_values[last_val]])
        con_values= np.squeeze(np.concatenate(new_map_list))
        # Insert values into the new color map
        modified_cmap [:,channel_idx]=con_values
    
    return modified_cmap


def create_cmap(num_colors:int = 259, pval_min = -3):    
    # Convert to log scale
    color_array = np.logspace(pval_min, 0, num_colors).reshape(1, -1)

    # Create custom colormap
    coolwarm_cmap = custom_colormap()
    # Create a new colormap with the modified color_array

    cmap_list = coolwarm_cmap(color_array)[0]
    cmap_list = interpolate_colormap(cmap_list)
   
    cmap = LinearSegmentedColormap.from_list('custom_colormap', cmap_list)    
    
    return cmap

def bootstrap_p_value(bootstrap_variances, alternative = "larger", popmean = 0):
    """
    Computes the one-sample bootstrap p-value
    """
    if alternative == "larger":
        return np.mean(bootstrap_variances <= popmean)
    elif alternative == "smaller":
        return np.mean(bootstrap_variances >= popmean)
    elif alternative == "two-sided":
        return np.mean(np.abs(bootstrap_variances) >= np.abs(popmean)) * 2  # Two-tailed test
    else:
        raise ValueError("alternative must be 'larger', 'smaller', or 'two-sided'")


def plot_results_diagonals(diag_dict, save_path=None, y_min = -0.75, y_max = 0.75, tick_positions=[0.001, 0.01, 0.05, 0.1, 0.3, 1], tmin=0, tmax=1):    
    fig, axes = plt.subplots(2, 2, figsize=(10, 6), dpi=300, gridspec_kw={'height_ratios': [5, 2], "width_ratios":[10, 1], "wspace":0.05})

    all_diagonals = [] 

    for i, (key, value) in enumerate(diag_dict.items()):

        diagonal = value["diagonal"].mean(-1)
        all_diagonals.append(diagonal)
        axes[0,0].plot(diagonal, color= "forestgreen", alpha=0.1, linewidth=0.5, label = "bootstraps" if i == 0 else None)

    all_diagonals = np.array(all_diagonals)
    avg_diagonal = np.mean(all_diagonals, axis=0)

    axes[0, 0].plot(avg_diagonal, color = "k", linewidth=2, label = "Average")

    # create colour map for p_values
    p_vals = [bootstrap_p_value(all_diagonals[:, i]) for i in range(all_diagonals.shape[-1])]

    # Apply FDR correction (Benjamini-Hochberg)
    _, p_vals, _, _ = multipletests(p_vals, alpha=0.05, method='fdr_bh')


    pval_min = -3
    p_vals = np.clip(p_vals, 10**pval_min, [1])
    cmap = create_cmap(pval_min=pval_min)
    norm = LogNorm(vmin=10**pval_min , vmax=1)


    for i, pval in zip(range(len(avg_diagonal)), p_vals):
        color = cmap(norm(pval))
        try:
            axes[1,0].plot([i, i + 1 ],[norm(pval), norm(p_vals[i+1])], color=color, linewidth=2)
        except (IndexError):
            pass
    
    axes[1,0].set_xlabel("Time (s)")
    axes[0,0].set_ylabel("Explained variance")
    axes[0,0].set_ylim(y_min, y_max)

    
    axes[0,0].axhline(0, linestyle = "--", alpha = 0.2, color = "k", linewidth = 0.5)

    for ax in [axes[1, 0], axes[1,1], axes[0,1]]:
        ax.axis('off')
        ax.set_ylim(0, 1)

    for ax in axes[:, 0]:
        # focus on tmin to tmax
        ax.set_xlim(int(tmin*250), int(tmax*250))

        ax.set_xticks(np.arange(int(tmin*250), int(tmax*250)+1, step=50))
        ax.set_xticklabels([round(x/250, 1) for x in np.arange(int(tmin*250), int(tmax*250)+1, step=50)])
        ax.set_xlim(int(tmin*250), int(tmax*250))

    # Add colorbar
    divider = make_axes_locatable(axes[1,1])
    cax = divider.append_axes("left", size="80%", pad=0.05)  # Increase "size" for a bigger color bar


    colorbar = plt.colorbar(
        plt.cm.ScalarMappable(norm=norm, cmap=cmap),
        cax=cax, ticks=tick_positions, format="%.3g"
    )

    colorbar.ax.tick_params(labelsize=8)  # Make tick labels smaller

            
    if save_path:
        plt.savefig(save_path, bbox_inches='tight')
    
    plt.close()


if __name__ == "__main__":
    path = Path(__file__).parent

    save_path = path / 'plots'

    # make dirs for saving if they don't exist
    if not save_path.exists():
        save_path.mkdir()

        
    dict_path = path / "dicts"
    
    if not dict_path.exists():
        dict_path.mkdir()

    # looping over each trial type, session type and prediction type
    for trial_type in ["animate"]:#, "inanimate"]:
        for session_type in ["visual"]:
            for predict in ["session day", "session number"]:

                file_path = dict_path / f"correlation_dict_{trial_type}_{session_type}_{predict.replace(' ', '')}.npy"

                if (file_path).exists():                           
                    print(f"Loading explained variance for {trial_type} {session_type} {predict} from file")
                    correlation_dict = np.load(file_path, allow_pickle=True).item()

                else:
                    print(f"Calculating explained variance for {trial_type} {session_type} {predict}")
                    results_path = path / "results" / f"{trial_type}_{session_type}_{predict.replace(' ', '_')}"
                    correlation_dict = prepare_dicts(results_path)
                    np.save(file_path, correlation_dict) # save the dictionary to file to be loaded in if script is run again
    

                plot_results_diagonals(
                    correlation_dict,
                    save_path = save_path / f'diagonals_{trial_type}_{session_type}_{predict.replace(" ", "")}.png'
                    )
    
