# Supplementary material for: Long-Term Variability in Visual Processing versus Perceptual Stability
Source: eNeuro. 2026 Jun 19;13(6):ENEURO.0344-25.2026. doi: 10.1523/ENEURO.0344-25.2026 (PMC13286707; doi:10.1523/ENEURO.0344-25.2026)
Supplement: Data 1 — Download Data 1, ZIP file. [file eneuro-13-ENEURO.0344-25.2026-s005.zip › VisualVariability-main/decoding/time_elapsed/plot_results_THINGS.py]

import numpy as np
import matplotlib.pyplot as plt
from pathlib import Path

import numpy as np

from plot_results import prepare_dicts, plot_results_diagonals

# local imports
import sys
sys.path.append(str(Path(__file__).parents[2])) # adds the parent directory to the path so that the utils module can be imported

colours = ['#9ad8b1', "#9dbde6", '#5DBB63FF']

# set font for all plots
plt.rcParams['font.family'] = 'sans-serif'
plt.rcParams['image.cmap'] = 'RdBu_r'
plt.rcParams['image.interpolation'] = 'bilinear'
plt.rcParams['axes.labelsize'] = 14
plt.rcParams['axes.titlesize'] = 14
plt.rcParams['xtick.labelsize'] = 12
plt.rcParams['ytick.labelsize'] = 12
plt.rcParams['legend.fontsize'] = 10
plt.rcParams['legend.title_fontsize'] = 12
plt.rcParams['figure.titlesize'] = 14
plt.rcParams['figure.dpi'] = 300


if __name__ == "__main__":
    path = Path(__file__).parent

    save_path = path / 'plots'

    # make dirs for saving if they don't exist
    if not save_path.exists():
        save_path.mkdir()

        
    dict_path = path / "dicts"
    
    if not dict_path.exists():
        dict_path.mkdir()


    for participant in ["1", "2", "3", "4"]:
        # looping over each trial type, session type and prediction type
        for trial_type in ["animate"]:
            for session_type in ["visual"]:
                for predict in ["session day", "session number"]:

                    file_path = dict_path / f"correlation_dict_{trial_type}_{session_type}_{predict.replace(' ', '')}_p{participant}.npy"

                    if (file_path).exists():                           
                        print(f"Loading explained variance for {trial_type} {session_type} {predict}  for participant {participant} from file")
                        correlation_dict = np.load(file_path, allow_pickle=True).item()

                    else:
                        print(f"Calculating explained variance for {trial_type} {session_type} {predict}  for participant {participant}")
                        results_path = path / "results" / f"{trial_type}_{session_type}_{predict.replace(' ', '_')}_p{participant}"
                        correlation_dict = prepare_dicts(results_path)
                        np.save(file_path, correlation_dict) # save the dictionary to file to be loaded in if script is run again
                    
                    
                    plot_results_diagonals(
                        correlation_dict,
                        y_max=0.3, y_min=-0.3,
                        save_path = save_path / f'diagonals_{trial_type}_{session_type}_{predict.replace(" ", "")}_p{participant}.png',
                        )
        
