# Supplementary material for: Long-Term Variability in Visual Processing versus Perceptual Stability
Source: eNeuro. 2026 Jun 19;13(6):ENEURO.0344-25.2026. doi: 10.1523/ENEURO.0344-25.2026 (PMC13286707; doi:10.1523/ENEURO.0344-25.2026)
Supplement: Data 1 — Download Data 1, ZIP file. [file eneuro-13-ENEURO.0344-25.2026-s005.zip › VisualVariability-main/decoding/time_elapsed/predict_session_day_THINGS.py]

from pathlib import Path
import argparse as ap
import numpy as np
import json
import pickle
import mne
from tqdm import tqdm

# local imports
import sys
utils_path = Path(__file__).parents[2]
sys.path.insert(0, str(utils_path / "utils"))
sys.path.append(str(Path(__file__).parents[2])) # adds the parent directory to the path so that the utils module can be imported


from ridge_fns import diagonal_ridge_scores

def parse_args():
    parser = ap.ArgumentParser()
    parser.add_argument('--trial_type', type=str, default='animate', help='Trial type. Can be either animate or inanimate.')
    parser.add_argument('--nboot', type=int, default=2000, help='Number of bootstraps to use.')
    parser.add_argument('-p', '--participant', type=str, default='1', help='Participant ID.')

    args = parser.parse_args()
    
    return args


def prep_bootstrap(X, y, n_per_unique_y=200):

    values, counts = np.unique(y, return_counts=True)
    subsample_idx = []

    for val in values:
        class_idx = np.where(y == val)[0]
        sampled_idx = np.random.choice(class_idx, n_per_unique_y, replace=True)
        subsample_idx.extend(sampled_idx)

    subsample_idx = np.array(subsample_idx)

    X_tmp = X[:, subsample_idx, :]
    y_tmp = y[subsample_idx]

    return X_tmp, y_tmp


if __name__ == '__main__':
    args = parse_args()

    path = Path(__file__)
    output_dir=path.parent / "results" / f'{args.trial_type}_visual_session_day_p{args.participant}'

    # ensure that the results directory exists
    output_dir.mkdir(parents=True, exist_ok=True)
    
    path = Path(__file__)
    participant = args.participant
    bids_dir = Path('/media/8.1/laurap/scripts/things-MEG')
    meg_dir = bids_dir / "derivatives" / "preprocessed"


    for i, sesh in enumerate(["01", "02", "03", "04", "05", "06", "07", "08", "09", "10", "11", "12"]):
        epoch_path = meg_dir / f"preprocessed_P{participant}_ses-{sesh}-epo.fif"
        epochs = mne.read_epochs(epoch_path, preload=False)

        X = epochs.get_data(picks='meg')
        X = X.transpose(2, 0, 1)
        y = epochs.events[:, 2]
        index_animate = np.where(epochs.metadata["animal"] == 1)

        X = X[:, index_animate[0], :]
        y = y[index_animate[0]]
       


        meas_date = epochs.info["meas_date"]
        
        # difference from the first session
        if i == 0:
            # difference from the first session
            diff_days = 0
            first_date = meas_date
        else:
            diff_days = (meas_date - first_date).days
            print(f"Session {sesh} is {diff_days} days from first session.")
    
    
        # replace all values of y with day of the session as found in session_days
        y = np.array([diff_days for _ in range(len(y))])

        if i == 0:
            Xs = X
            ys = y
        else:
            Xs = np.concatenate((Xs, X), axis=1)
            ys = np.concatenate((ys, y), axis=0)

    print(f"unique values in y and counts: {np.unique(ys, return_counts=True)}")
    # run bootstraps
    for i in tqdm(range(args.nboot), desc="Running bootstraps"):
        # GET SOME OF THE SAMPLES
        X_tmp, y_tmp = prep_bootstrap(Xs, ys, n_per_unique_y=150) # different from the 200 with the original data bc less data here (only 203 images per day)
        print(f"\n\nX_tmp.shape: {X_tmp.shape}\n\n")
        pred, true = diagonal_ridge_scores(X_tmp, y_tmp, cv=5, ncv=1, return_betas=False, alphas = [10])
        output = {
            "predicted": pred, 
            "true": true
        }

        output_file = output_dir / f'bootstrap_{i}.pkl'
        with open(output_file, 'wb') as f:
            pickle.dump(output, f)
