# Supplementary material for: Long-Term Variability in Visual Processing versus Perceptual Stability
Source: eNeuro. 2026 Jun 19;13(6):ENEURO.0344-25.2026. doi: 10.1523/ENEURO.0344-25.2026 (PMC13286707; doi:10.1523/ENEURO.0344-25.2026)
Supplement: Data 1 — Download Data 1, ZIP file. [file eneuro-13-ENEURO.0344-25.2026-s005.zip › VisualVariability-main/info_files/event_ids.txt]

{"Image/Inanimate/Orange": 1, "Image/Inanimate/Bench": 2, "Image/Inanimate/Remote": 3, "Image/Inanimate/Car": 4, "Image/Inanimate/Stove": 5, "Image/Animate/Coolguy": 6, "Image/Inanimate/Table": 7, "Image/Inanimate/Apple": 8, "Image/Inanimate/Cart": 9, "Image/Animate/Dog": 10, "Image/Animate/Fox": 11, "Image/Inanimate/Bus": 12, "Image/Inanimate/Train": 13, "Image/Inanimate/Ipod": 14, "Image/Inanimate/Pizza": 15, "Image/Animate/Bird": 16, "Image/Animate/Horse": 17, "Image/Inanimate/Laptop": 18, "Image/Animate/Polarbear": 19, "Image/Inanimate/Basketball": 20, "Image/Inanimate/Piano": 21, "Image/Inanimate/Acousticguitar": 22, "Image/Inanimate/Baseball": 23, "Image/Animate/Seal": 24, "Image/Inanimate/Chair": 25, "Image/Animate/Orangutang": 26, "Image/Inanimate/Bowl": 27, "Image/Animate/Tiger": 28, "Image/Inanimate/Scooter": 29, "Image/Inanimate/Tie": 30, "Image/Inanimate/Printer": 31, "Image/Animate/Lion": 32, "Image/Inanimate/Nail": 33, "Image/Inanimate/Drum": 34, "Image/Inanimate/Bow": 35, "Image/Inanimate/Fig": 36, "Image/Animate/Butterfly": 37, "Image/Inanimate/Lamp": 38, "Image/Inanimate/Banana": 39, "Image/Inanimate/Couch": 40, "Image/Inanimate/Lemon": 41, "Image/Inanimate/Vacuum": 42, "Image/Inanimate/Hammer": 43, "Image/Inanimate/Sunglasses": 44, "Image/Inanimate/Bicycle": 45, "Image/Animate/Hare": 46, "Image/Inanimate/Measuringcup": 47, "Image/Animate/Elephant": 48, "Image/Inanimate/Microwave": 49, "Image/Inanimate/Volleyball": 50, "Image/Inanimate/Strawberry": 51, "Image/Animate/Sheep": 52, "Image/Animate/Frog": 53, "Image/Inanimate/Washingmachine": 54, "Image/Inanimate/Fridge": 55, "Image/Animate/Turtle": 56, "Image/Inanimate/Ax": 57, "Image/Inanimate/Helmet": 58, "Image/Animate/Camel": 59, "Image/Inanimate/Lipstick": 60, "Image/Inanimate/Airplane": 61, "Image/Inanimate/Dishwasher": 62, "Image/Inanimate/Burger": 63, "Image/Inanimate/Backpack": 64, "Image/Inanimate/Handbag": 65, "Image/Animate/Hamster": 66, "Image/Inanimate/Microphone": 67, "Image/Inanimate/Mushroom": 68, "Image/Animate/Cow": 69, "Image/Inanimate/Violin": 70, "Image/Animate/Killerwhale": 71, "Image/Inanimate/Cucumber": 72, "Image/Inanimate/Ruler": 73, "Image/Inanimate/Pineapple": 74, "Image/Inanimate/Harp": 75, "Image/Animate/Squrriel": 76, "Image/Inanimate/Ringbinder": 77, "Image/Inanimate/Trumpet": 91, "Image/Inanimate/Plasticbag": 79, "Image/Inanimate/Carafe": 80, "Image/Animate/Snail": 81, "Image/Inanimate/Toaster": 82, "Image/Inanimate/Banjo": 83, "Image/Inanimate/Skrewdriver": 84, "Image/Inanimate/Snowscooter": 85, "Image/Animate/Pig": 86, "Image/Inanimate/Pomegranate": 87, "Image/Inanimate/Harmonica": 88, "Image/Inanimate/Rachet": 89, "Image/Inanimate/Bagel": 90, "Image/Inanimate/Syringe": 92, "Image/Animate/Goldfish": 93, "Image/Inanimate/Hairdryer": 94, "Image/Animate/Seastar": 95, "Image/Inanimate/Hotdog": 96, "Image/Animate/Ladybug": 97, "Image/Inanimate/Ship": 98, "Image/Animate/Jellyfish": 99, "Image/Inanimate/Coffeemachine": 100, "Image/Inanimate/Computerscreen": 101, "Image/Inanimate/Pretzel": 102, "Image/Inanimate/Plant": 103, "Image/Inanimate/Golfball": 104, "Image/Inanimate/Alarmclock": 105, "Image/Inanimate/Traficlight": 106, "Image/Inanimate/Wine": 107, "Image/Inanimate/Pan": 108, "Image/Inanimate/Handweight": 109, "Image/Inanimate/Football": 110, "Image/Inanimate/Paprika": 111, "Image/Inanimate/Bottleopener": 112, "Image/Inanimate/Tennisball": 113, "Image/Inanimate/Computermouse": 114, "Image/Inanimate/Mug": 115, "Image/Inanimate/Keyboard": 116, "Image/Inanimate/Canopener": 117, "Image/Inanimate/Fan": 118}
