# Supplementary material for: Long-Term Variability in Visual Processing versus Perceptual Stability
Source: eNeuro. 2026 Jun 19;13(6):ENEURO.0344-25.2026. doi: 10.1523/ENEURO.0344-25.2026 (PMC13286707; doi:10.1523/ENEURO.0344-25.2026)
Supplement: Data 1 — Download Data 1, ZIP file. [file eneuro-13-ENEURO.0344-25.2026-s005.zip › VisualVariability-main/info_files/event_session_info.py]

import json
import pickle as pkl

### CREATE EVENT LIST ###
event_list = {
     'Image/Inanimate/Orange': 1,
     'Image/Inanimate/Bench': 2,
     'Image/Inanimate/Remote': 3,
     'Image/Inanimate/Car': 4,
     'Image/Inanimate/Stove': 5,
     'Image/Animate/Coolguy': 6,
     'Image/Inanimate/Table': 7,
     'Image/Inanimate/Apple': 8,
     'Image/Inanimate/Cart': 9,
     'Image/Animate/Dog': 10,
     'Image/Animate/Fox': 11,
     'Image/Inanimate/Bus': 12,
     'Image/Inanimate/Train': 13,
     'Image/Inanimate/Ipod': 14,
     'Image/Inanimate/Pizza': 15,
     'Image/Animate/Bird': 16,
     'Image/Animate/Horse': 17,
     'Image/Inanimate/Laptop': 18,
     'Image/Animate/Polarbear': 19,
     'Image/Inanimate/Basketball': 20,
     'Image/Inanimate/Piano': 21,
     'Image/Inanimate/Acousticguitar': 22,
     'Image/Inanimate/Baseball': 23,
     'Image/Animate/Seal': 24,
     'Image/Inanimate/Chair': 25,
     'Image/Animate/Orangutang': 26,
     'Image/Inanimate/Bowl': 27,
     'Image/Animate/Tiger': 28,
     'Image/Inanimate/Scooter': 29,
     'Image/Inanimate/Tie': 30,
     'Image/Inanimate/Printer': 31,
     'Image/Animate/Lion': 32,
     'Image/Inanimate/Nail': 33,
     'Image/Inanimate/Drum': 34,
     'Image/Inanimate/Bow': 35,
     'Image/Inanimate/Fig': 36,
     'Image/Animate/Butterfly': 37,
     'Image/Inanimate/Lamp': 38,
     'Image/Inanimate/Banana': 39,
     'Image/Inanimate/Couch': 40,
     'Image/Inanimate/Lemon': 41,
     'Image/Inanimate/Vacuum': 42,
     'Image/Inanimate/Hammer': 43,
     'Image/Inanimate/Sunglasses': 44, 
     'Image/Inanimate/Bicycle': 45,
     'Image/Animate/Hare': 46,
     'Image/Inanimate/Measuringcup': 47,
     'Image/Animate/Elephant': 48,
     'Image/Inanimate/Microwave': 49,
     'Image/Inanimate/Volleyball': 50,
     'Image/Inanimate/Strawberry': 51,
     'Image/Animate/Sheep': 52,
     'Image/Animate/Frog': 53,
     'Image/Inanimate/Washingmachine': 54,
     'Image/Inanimate/Fridge': 55,
     'Image/Animate/Turtle': 56,
     'Image/Inanimate/Ax': 57,
     'Image/Inanimate/Helmet': 58,
     'Image/Animate/Camel': 59,
     'Image/Inanimate/Lipstick': 60,
     'Image/Inanimate/Airplane': 61,
     'Image/Inanimate/Dishwasher': 62,
     'Image/Inanimate/Burger': 63,
     'Image/Inanimate/Backpack': 64,
     'Image/Inanimate/Handbag': 65,
     'Image/Animate/Hamster': 66,
     'Image/Inanimate/Microphone': 67,
     'Image/Inanimate/Mushroom': 68,
     'Image/Animate/Cow': 69,
     'Image/Inanimate/Violin': 70,
     'Image/Animate/Killerwhale': 71,
     'Image/Inanimate/Cucumber': 72,
     'Image/Inanimate/Ruler': 73,
     'Image/Inanimate/Pineapple': 74,
     'Image/Inanimate/Harp': 75,
     'Image/Animate/Squrriel': 76, 
     'Image/Inanimate/Ringbinder': 77,
     'Image/Inanimate/Trumpet': 78,
     'Image/Inanimate/Plasticbag': 79,
     'Image/Inanimate/Carafe': 80,
     'Image/Animate/Snail':81,
     'Image/Inanimate/Toaster': 82,
     'Image/Inanimate/Banjo': 83,
     'Image/Inanimate/Skrewdriver': 84,
     'Image/Inanimate/Snowscooter': 85,
     'Image/Animate/Pig': 86,
     'Image/Inanimate/Pomegranate': 87,
     'Image/Inanimate/Harmonica': 88,
     'Image/Inanimate/Rachet': 89,
     'Image/Inanimate/Bagel': 90,
     'Image/Inanimate/Trumpet': 91,
     'Image/Inanimate/Syringe': 92,
     'Image/Animate/Goldfish': 93,
     'Image/Inanimate/Hairdryer': 94,
     'Image/Animate/Seastar': 95,
     'Image/Inanimate/Hotdog': 96,
     'Image/Animate/Ladybug': 97,
     'Image/Inanimate/Ship': 98,
     'Image/Animate/Jellyfish': 99,
     'Image/Inanimate/Coffeemachine': 100,
     'Image/Inanimate/Computerscreen': 101,
     'Image/Inanimate/Pretzel': 102,
     'Image/Inanimate/Plant': 103, 
     'Image/Inanimate/Golfball': 104,
     'Image/Inanimate/Alarmclock': 105,
     'Image/Inanimate/Traficlight': 106,
     'Image/Inanimate/Wine': 107,
     'Image/Inanimate/Pan': 108,
     'Image/Inanimate/Handweight': 109,
     'Image/Inanimate/Football': 110,
     'Image/Inanimate/Paprika': 111,
     'Image/Inanimate/Bottleopener': 112,
     'Image/Inanimate/Tennisball': 113,
     'Image/Inanimate/Computermouse': 114,
     'Image/Inanimate/Mug': 115,
     'Image/Inanimate/Keyboard': 116,
     'Image/Inanimate/Canopener': 117,
     'Image/Inanimate/Fan': 118

} 

print(event_list)
with open('event_ids.txt', 'w') as f:
     f.write(json.dumps(event_list))


### CREATE SESSION INFO ###
# Bad channels found by visual inspection of MEG signal
# Noise components determined through visual inspection of spatial map, time course and spectrum (in notebook check_ica)
file_list = {
     'visual_03.fif': {'bad_channels': ['MEG0422'], 'noise_components':  [1, 13, 18], 'tmin': 40, 'tmax':1284},
     'visual_04.fif': {'bad_channels': ['MEG0422', 'MEG1423', 'MEG2531', 'MEG1341', 'MEG1831', 'MEG2542'], 'noise_components': [1, 14, 15,17], 'tmin': 10, 'tmax':1151},
     'visual_05.fif': {'bad_channels': ['MEG0422', 'MEG0933', 'MEG1122', 'MEG1423', 'MEG2513'], 'noise_components': [2, 9, 10, 153], 'tmin': 24, 'tmax': 775},
     'visual_06.fif': {'bad_channels': ['MEG0422', 'MEG1423', 'MEG2613'], 'noise_components':[1, 11, 14],'tmin': 35, 'tmax':792},
     'visual_07.fif': {'bad_channels': ['MEG0422', 'MEG1423', 'MEG2422'], 'noise_components':[5, 13, 23],'tmin': 20, 'tmax':760},
     'visual_08.fif': {'bad_channels': ['MEG0422', 'MEG1423', 'MEG2513', 'MEG0441', 'MEG1831', 'MEG0441'],'noise_components': [2, 21], 'tmin': 14, 'tmax':1536},
     'visual_09.fif': {'bad_channels': ['MEG0422', 'MEG2613', 'MEG1423'], 'noise_components': [3, 16], 'tmin': 7, 'tmax': 758},
     'visual_10.fif': {'bad_channels': ['MEG0422', 'MEG1423', 'MEG2513', 'MEG2613'], 'noise_components': [14, 23, 25], 'tmin': 13, 'tmax':760},
     'visual_11.fif': {'bad_channels': ['MEG0422', 'MEG2613', 'MEG1423', 'MEG2513'], 'noise_components':[1, 9, 15], 'tmin':12, 'tmax':1147},
     'visual_12.fif': {'bad_channels': ['MEG0422',  'MEG1423', 'MEG2513', 'MEG2613'], 'noise_components': [8, 24], 'tmin':12, 'tmax':789},
     'visual_13.fif': {'bad_channels': ['MEG0422', 'MEG0542', 'MEG1423', 'MEG2613', 'MEG0811'], 'noise_components': [6, 13, 8], 'tmin':9, 'tmax':764},
     'visual_14.fif': {'bad_channels': ['MEG0242', 'MEG0243', 'MEG0422', 'MEG1133', 'MEG1323', 'MEG1423', 'MEG2513', 'MEG1211', 'MEG2631'], 'noise_components': [6,29 ], 'tmin':14, 'tmax':374},
     'visual_15.fif': {'bad_channels': ['MEG0242', 'MEG0243', 'MEG0422', 'MEG0722', 'MEG1133', 'MEG1323', 'MEG1423', 'MEG2623', 'MEG0121', 'MEG1211'], 'noise_components': [9, 22], 'tmin':15, 'tmax':381},
     'visual_16.fif': {'bad_channels': ['MEG0242', 'MEG0243', 'MEG0422', 'MEG0722', 'MEG1133', 'MEG1323', 'MEG1423', 'MEG2513', 'MEG0411', 'MEG1211', 'MEG2111'], 'noise_components': [8, 88], 'tmin':12, 'tmax':377},
     'visual_17.fif': {'bad_channels': ['MEG0242', 'MEG0422', 'MEG1423', 'MEG2513', 'MEG2613', 'MEG0821', 'MEG1511', 'MEG0243', 'MEG0722'], 'noise_components': [14, 31], 'tmin':9, 'tmax':375},
     'visual_18.fif': {'bad_channels': ['MEG0242', 'MEG0243', 'MEG0422', 'MEG0722', 'MEG1423', 'MEG2613', 'MEG0821', 'MEG1511'], 'noise_components': [5, 38], 'tmin':20, 'tmax':386},
     'visual_19.fif': {'bad_channels': ['MEG1511', 'MEG0821', 'MEG2613', 'MEG2513', 'MEG1423', 'MEG0422', 'MEG0243', 'MEG0242', 'MEG0722'], 'noise_components': [6, 15, 16], 'tmin':9, 'tmax':376},
     'visual_20.fif': {'bad_channels': ['MEG0242', 'MEG0243', 'MEG0422', 'MEG0723', 'MEG1423', 'MEG1742', 'MEG2413', 'MEG2613'], 'noise_components': [11,34], 'tmin':13, 'tmax':379},
     'visual_21.fif': {'bad_channels': ['MEG0242', 'MEG0243', 'MEG0422', 'MEG0723', 'MEG1423', 'MEG2413', 'MEG2613', 'MEG1511', 'MEG1531'], 'noise_components': [17, 30], 'tmin':20, 'tmax':381},
     'visual_22.fif': {'bad_channels': ['MEG0242', 'MEG0243', 'MEG0422', 'MEG1423', 'MEG1742', 'MEG2413', 'MEG2613', 'MEG0121', 'MEG1531', 'MEG1511', 'MEG0132'], 'noise_components': [16, 27], 'tmin':11, 'tmax':379},
     'visual_23.fif': {'bad_channels': ['MEG0243', 'MEG0412', 'MEG0422', 'MEG1423', 'MEG0111', 'MEG0121', 'MEG1331', 'MEG0132'], 'noise_components': [5, 20], 'tmin':12, 'tmax':378},
     'visual_24.fif': {'bad_channels': ['MEG0132', 'MEG0412', 'MEG0422', 'MEG2532', 'MEG0111', 'MEG1331'], 'noise_components': [12, 18], 'tmin':15, 'tmax':380},
     'visual_25.fif': {'bad_channels': ['MEG0132', 'MEG0422', 'MEG0412', 'MEG2532', 'MEG2531'], 'noise_components': [4, 14], 'tmin':9, 'tmax':352},
     'visual_26.fif': {'bad_channels': ['MEG2631', 'MEG0412', 'MEG0422', 'MEG1122', 'MEG0111', 'MEG0821'], 'noise_components': [2, 7], 'tmin':8, 'tmax':376},
     'visual_27.fif': {'bad_channels': ['MEG0422', 'MEG1223', 'MEG2613', 'MEG0411', 'MEG1431'], 'noise_components': [14, 19, 24], 'tmin':13, 'tmax':380},
     'visual_28.fif': {'bad_channels': ['MEG0343', 'MEG0422', 'MEG0923', 'MEG1223', 'MEG2613', 'MEG1941', 'MEG2631'], 'noise_components': [8, 11, 12], 'tmin':8, 'tmax':374},
     'visual_29.fif': {'bad_channels': ['MEG0343', 'MEG0422', 'MEG1223', 'MEG2613', 'MEG2631'], 'noise_components': [3, 15, 17], 'tmin':8, 'tmax':375},
     'visual_30.fif': {'bad_channels': ['MEG0232', 'MEG0422', 'MEG0722', 'MEG0121', 'MEG1341','MEG2141'], 'noise_components': [10], 'tmin':19, 'tmax':387},
     'visual_31.fif': {'bad_channels': ['MEG0232', 'MEG0422', 'MEG0722', 'MEG0121', 'MEG1341', 'MEG2141'], 'noise_components': [3, 8], 'tmin':10, 'tmax':378},
     'visual_32.fif': {'bad_channels': ['MEG0232', 'MEG0422', 'MEG0722', 'MEG1341', 'MEG2141'], 'noise_components': [8, 4], 'tmin':15, 'tmax':378},
     'visual_33.fif': {'bad_channels': ['MEG0343', 'MEG0422', 'MEG0723', 'MEG2613', 'MEG1513', 'MEG1411'], 'noise_components': [13, 25], 'tmin':11, 'tmax':368},
     'visual_34.fif': {'bad_channels': ['MEG0422', 'MEG0723', 'MEG2613'], 'noise_components': [16], 'tmin':10, 'tmax':377},
     'visual_35.fif': {'bad_channels': ['MEG0422', 'MEG0723', 'MEG2213', 'MEG2613', 'MEG2221'], 'noise_components': [13, 23], 'tmin':9, 'tmax':378},
     'visual_36.fif': {'bad_channels': ['MEG0422', 'MEG0723', 'MEG0922', 'MEG2613', 'MEG0121', 'MEG1011', 'MEG2141', 'MEG2612'], 'noise_components': [25, 36], 'tmin':10, 'tmax':377},
     'visual_37.fif': {'bad_channels': ['MEG0422', 'MEG0723', 'MEG2613', 'MEG0121', 'MEG1011'], 'noise_components': [25, 35], 'tmin':15, 'tmax':381},
     'visual_38.fif': {'bad_channels': ['MEG0422', 'MEG0723', 'MEG2612', 'MEG1011'], 'noise_components': [11, 17, 26], 'tmin':10, 'tmax':377},


} 

print(file_list)
with open('session_info.txt', 'w') as f:
     f.write(json.dumps(file_list))
