# Supplementary material for: Long-Term Variability in Visual Processing versus Perceptual Stability
Source: eNeuro. 2026 Jun 19;13(6):ENEURO.0344-25.2026. doi: 10.1523/ENEURO.0344-25.2026 (PMC13286707; doi:10.1523/ENEURO.0344-25.2026)
Supplement: Data 1 — Download Data 1, ZIP file. [file eneuro-13-ENEURO.0344-25.2026-s005.zip › VisualVariability-main/info_files/README.md]

## Files in the info_files directory

```
├── event_ids.txt                   <- Mapping of the stimuli to the triggers
├── event_session_info.py           <- Creates event_ids.txt and session_info.py
├── generate_event_files.py
└── session_info.txt                <- Bad channels, ICA noise components, etc for each session
```
