# Supplementary material for: Long-Term Variability in Visual Processing versus Perceptual Stability
Source: eNeuro. 2026 Jun 19;13(6):ENEURO.0344-25.2026. doi: 10.1523/ENEURO.0344-25.2026 (PMC13286707; doi:10.1523/ENEURO.0344-25.2026)
Supplement: Data 1 — Download Data 1, ZIP file. [file eneuro-13-ENEURO.0344-25.2026-s005.zip › VisualVariability-main/info_files/session_info.txt]

{"visual_03.fif": {"bad_channels": ["MEG0422"], "noise_components": [1, 13, 18], "tmin": 40, "tmax": 1284}, "visual_04.fif": {"bad_channels": ["MEG0422", "MEG1423", "MEG2531", "MEG1341", "MEG1831", "MEG2542"], "noise_components": [1, 14, 15, 17], "tmin": 10, "tmax": 1151}, "visual_05.fif": {"bad_channels": ["MEG0422", "MEG0933", "MEG1122", "MEG1423", "MEG2513"], "noise_components": [2, 9, 10, 153], "tmin": 24, "tmax": 775}, "visual_06.fif": {"bad_channels": ["MEG0422", "MEG1423", "MEG2613"], "noise_components": [1, 11, 14], "tmin": 35, "tmax": 792}, "visual_07.fif": {"bad_channels": ["MEG0422", "MEG1423", "MEG2422"], "noise_components": [5, 13, 23], "tmin": 20, "tmax": 760}, "visual_08.fif": {"bad_channels": ["MEG0422", "MEG1423", "MEG2513", "MEG0441", "MEG1831", "MEG0441"], "noise_components": [2, 21], "tmin": 14, "tmax": 1536}, "visual_09.fif": {"bad_channels": ["MEG0422", "MEG2613", "MEG1423"], "noise_components": [3, 16], "tmin": 7, "tmax": 758}, "visual_10.fif": {"bad_channels": ["MEG0422", "MEG1423", "MEG2513", "MEG2613"], "noise_components": [14, 23, 25], "tmin": 13, "tmax": 760}, "visual_11.fif": {"bad_channels": ["MEG0422", "MEG2613", "MEG1423", "MEG2513"], "noise_components": [1, 9, 15], "tmin": 12, "tmax": 1147}, "visual_12.fif": {"bad_channels": ["MEG0422", "MEG1423", "MEG2513", "MEG2613"], "noise_components": [8, 24], "tmin": 12, "tmax": 789}, "visual_13.fif": {"bad_channels": ["MEG0422", "MEG0542", "MEG1423", "MEG2613", "MEG0811"], "noise_components": [6, 13, 8], "tmin": 9, "tmax": 764}, "visual_14.fif": {"bad_channels": ["MEG0242", "MEG0243", "MEG0422", "MEG1133", "MEG1323", "MEG1423", "MEG2513", "MEG1211", "MEG2631"], "noise_components": [6, 29], "tmin": 14, "tmax": 374}, "visual_15.fif": {"bad_channels": ["MEG0242", "MEG0243", "MEG0422", "MEG0722", "MEG1133", "MEG1323", "MEG1423", "MEG2623", "MEG0121", "MEG1211"], "noise_components": [9, 22], "tmin": 15, "tmax": 381}, "visual_16.fif": {"bad_channels": ["MEG0242", "MEG0243", "MEG0422", "MEG0722", "MEG1133", "MEG1323", "MEG1423", "MEG2513", "MEG0411", "MEG1211", "MEG2111"], "noise_components": [8, 88], "tmin": 12, "tmax": 377}, "visual_17.fif": {"bad_channels": ["MEG0242", "MEG0422", "MEG1423", "MEG2513", "MEG2613", "MEG0821", "MEG1511", "MEG0243", "MEG0722"], "noise_components": [14, 31], "tmin": 9, "tmax": 375}, "visual_18.fif": {"bad_channels": ["MEG0242", "MEG0243", "MEG0422", "MEG0722", "MEG1423", "MEG2613", "MEG0821", "MEG1511"], "noise_components": [5, 38], "tmin": 20, "tmax": 386}, "visual_19.fif": {"bad_channels": ["MEG1511", "MEG0821", "MEG2613", "MEG2513", "MEG1423", "MEG0422", "MEG0243", "MEG0242", "MEG0722"], "noise_components": [6, 15, 16], "tmin": 9, "tmax": 376}, "visual_20.fif": {"bad_channels": ["MEG0242", "MEG0243", "MEG0422", "MEG0723", "MEG1423", "MEG1742", "MEG2413", "MEG2613"], "noise_components": [11, 34], "tmin": 13, "tmax": 379}, "visual_21.fif": {"bad_channels": ["MEG0242", "MEG0243", "MEG0422", "MEG0723", "MEG1423", "MEG2413", "MEG2613", "MEG1511", "MEG1531"], "noise_components": [17, 30], "tmin": 20, "tmax": 381}, "visual_22.fif": {"bad_channels": ["MEG0242", "MEG0243", "MEG0422", "MEG1423", "MEG1742", "MEG2413", "MEG2613", "MEG0121", "MEG1531", "MEG1511", "MEG0132"], "noise_components": [16, 27], "tmin": 11, "tmax": 379}, "visual_23.fif": {"bad_channels": ["MEG0243", "MEG0412", "MEG0422", "MEG1423", "MEG0111", "MEG0121", "MEG1331", "MEG0132"], "noise_components": [5, 20], "tmin": 12, "tmax": 378}, "visual_24.fif": {"bad_channels": ["MEG0132", "MEG0412", "MEG0422", "MEG2532", "MEG0111", "MEG1331"], "noise_components": [12, 18], "tmin": 15, "tmax": 380}, "visual_25.fif": {"bad_channels": ["MEG0132", "MEG0422", "MEG0412", "MEG2532", "MEG2531"], "noise_components": [4, 14], "tmin": 9, "tmax": 352}, "visual_26.fif": {"bad_channels": ["MEG2631", "MEG0412", "MEG0422", "MEG1122", "MEG0111", "MEG0821"], "noise_components": [2, 7], "tmin": 8, "tmax": 376}, "visual_27.fif": {"bad_channels": ["MEG0422", "MEG1223", "MEG2613", "MEG0411", "MEG1431"], "noise_components": [14, 19, 24], "tmin": 13, "tmax": 380}, "visual_28.fif": {"bad_channels": ["MEG0343", "MEG0422", "MEG0923", "MEG1223", "MEG2613", "MEG1941", "MEG2631"], "noise_components": [8, 11, 12], "tmin": 8, "tmax": 374}, "visual_29.fif": {"bad_channels": ["MEG0343", "MEG0422", "MEG1223", "MEG2613", "MEG2631"], "noise_components": [3, 15, 17], "tmin": 8, "tmax": 375}, "visual_30.fif": {"bad_channels": ["MEG0232", "MEG0422", "MEG0722", "MEG0121", "MEG1341", "MEG2141"], "noise_components": [10], "tmin": 19, "tmax": 387}, "visual_31.fif": {"bad_channels": ["MEG0232", "MEG0422", "MEG0722", "MEG0121", "MEG1341", "MEG2141"], "noise_components": [3, 8], "tmin": 10, "tmax": 378}, "visual_32.fif": {"bad_channels": ["MEG0232", "MEG0422", "MEG0722", "MEG1341", "MEG2141"], "noise_components": [8, 4], "tmin": 15, "tmax": 378}, "visual_33.fif": {"bad_channels": ["MEG0343", "MEG0422", "MEG0723", "MEG2613", "MEG1513", "MEG1411"], "noise_components": [13, 25], "tmin": 11, "tmax": 368}, "visual_34.fif": {"bad_channels": ["MEG0422", "MEG0723", "MEG2613"], "noise_components": [16], "tmin": 10, "tmax": 377}, "visual_35.fif": {"bad_channels": ["MEG0422", "MEG0723", "MEG2213", "MEG2613", "MEG2221"], "noise_components": [13, 23], "tmin": 9, "tmax": 378}, "visual_36.fif": {"bad_channels": ["MEG0422", "MEG0723", "MEG0922", "MEG2613", "MEG0121", "MEG1011", "MEG2141", "MEG2612"], "noise_components": [25, 36], "tmin": 10, "tmax": 377}, "visual_37.fif": {"bad_channels": ["MEG0422", "MEG0723", "MEG2613", "MEG0121", "MEG1011"], "noise_components": [25, 35], "tmin": 15, "tmax": 381}, "visual_38.fif": {"bad_channels": ["MEG0422", "MEG0723", "MEG2612", "MEG1011"], "noise_components": [11, 17, 26], "tmin": 10, "tmax": 377}}
