# Supplementary material for: Long-Term Variability in Visual Processing versus Perceptual Stability
Source: eNeuro. 2026 Jun 19;13(6):ENEURO.0344-25.2026. doi: 10.1523/ENEURO.0344-25.2026 (PMC13286707; doi:10.1523/ENEURO.0344-25.2026)
Supplement: Data 1 — Download Data 1, ZIP file. [file eneuro-13-ENEURO.0344-25.2026-s005.zip › VisualVariability-main/preprocessing/preprocess_THINGS.py]

#!/usr/bin/env python3

import mne, os
import numpy as np
import pandas as pd 
from joblib import Parallel, delayed

#*****************************#
### PARAMETERS ###
#*****************************#
n_sessions                  = 12
trigger_amplitude           = 64
l_freq                      = 1
h_freq                      = 40
pre_stim_time               = 0
post_stim_time              = 1
output_resolution           = 250
trigger_channel             = 'UPPT001'


#*****************************#
### HELPER FUNCTIONS ###
#*****************************#
def setup_paths(meg_dir, session):
    run_paths, event_paths = [], []
    for file in os.listdir(f'{meg_dir}/ses-{str(session).zfill(2)}/meg/'):
        if file.endswith(".ds") and file.startswith("sub"):
            run_paths.append(os.path.join(f'{meg_dir}/ses-{str(session).zfill(2)}/meg/', file))
        if file.endswith("events.tsv") and file.startswith("sub"):
            event_paths.append(os.path.join(f'{meg_dir}/ses-{str(session).zfill(2)}/meg/', file))
    run_paths.sort()
    event_paths.sort()
    return run_paths, event_paths 

def read_raw(curr_path, session, run, participant):
    raw = mne.io.read_raw_ctf(curr_path, preload=True)
    # fix signal dropouts in known runs
    if participant == '1' and session == 11 and run == 4:  
        n_samples = int(0.2 / (1 / raw.info['sfreq']))
        raw._data[:, np.argmin(np.abs(raw.times-13.4)) : np.argmin(np.abs(raw.times-13.4))+n_samples] = \
            np.repeat(np.median(raw._data, axis=1)[np.newaxis,...], n_samples, axis=0).T
    elif participant == '2' and session == 10 and run == 2:
        n_samples = int(0.2 / (1 / raw.info['sfreq']))
        raw._data[:, np.argmin(np.abs(raw.times-59.8)) : np.argmin(np.abs(raw.times-59.8))+n_samples] = \
            np.repeat(np.median(raw._data, axis=1)[np.newaxis,...], n_samples, axis=0).T
    raw.drop_channels('MRO11-1609')
    return raw

def read_events(event_paths, run, raw):
    """Load events and convert to binary animacy directly."""
    event_file = pd.read_csv(event_paths[run], sep="\t", na_values="n/a")
    event_file.value.fillna(-1, inplace=True)
    

    events = mne.find_events(raw, stim_channel=trigger_channel, initial_event=True)
    events = events[events[:, 2] == trigger_amplitude]

    print(f'Original events in event file: {len(event_file)}')
    events[:,0] = event_file['sample']
    events[:,2] = event_file['value']


    return events


def stack_sessions(sourcedata_dir,preproc_dir,participant,session_epochs,output_resolution,session):
    for epochs in session_epochs:
        epochs.info['dev_head_t'] = session_epochs[0].info['dev_head_t']
    all_epochs = mne.concatenate_epochs(epochs_list = session_epochs, add_offset=True)

    source_data = pd.read_csv(f'{sourcedata_dir}sample_attributes_P{str(participant)}.csv')
    metadata = source_data[source_data["session_nr"] == session]
    metadata = metadata.reset_index(drop=True)
    all_epochs.metadata = metadata


    # add another column with animal / inanimate
    # get animate vs inanimate labels
    category = pd.read_csv('/media/8.1/laurap/scripts/things-MEG/sourcedata/category_mat_manual.tsv', delimiter='\t', header=0)

    all_epochs.metadata["animal"] = np.nan
    # the category_nr in the epochs metadata corresponds to the index in the category_mat file
    for index in all_epochs.metadata['category_nr']:
        try:
            all_epochs.metadata.loc[all_epochs.metadata['category_nr'] == index, 'animal'] = int(category.iloc[index-1]["animal"])
        except: # catch trials, do not want to include so keep as NaN
            pass

    all_epochs.resample(output_resolution)

    save_path = f'{preproc_dir}/preprocessed_P{participant}_ses-{str(session).zfill(2)}-epo.fif'
    all_epochs.save(save_path, overwrite=True)

#*****************************#
### FUNCTION TO RUN PREPROCESSING ###
#*****************************#
def run_and_save_session(meg_dir, preproc_dir, session, participant, output_resolution, sourcedata_dir):
    epochs = []
    run_paths, event_paths = setup_paths(meg_dir, session)
    for run, curr_path in enumerate(run_paths):
        raw = read_raw(curr_path, session, run, participant)

        ref_names = [ch['ch_name'] for ch in raw.info['chs'] if ch['kind'] == mne.io.constants.FIFF.FIFFV_REF_MEG_CH]
        raw.drop_channels(ref_names)

        events = read_events(event_paths, run, raw)

        raw.pick(picks='meg', exclude="bads") 
        raw.filter(l_freq=l_freq, h_freq=h_freq)

        
        run_epochs = mne.Epochs(raw, events, tmin=pre_stim_time, tmax=post_stim_time, baseline=None)

        # what is the shape of the data? (n_epochs, n_channels, n_times)
        print(f"\n\n\nShape of data for session {session} run {run}: {run_epochs.get_data().shape}\n\n\n")
        
        run_epochs.drop_bad()
        epochs.append(run_epochs)
    
    stack_sessions(sourcedata_dir, preproc_dir, participant, epochs, output_resolution, session)


#*****************************#
### COMMAND LINE INPUTS ###
#*****************************#
if __name__=='__main__':
    import argparse
    parser = argparse.ArgumentParser()
    parser.add_argument("-p", "--participant", required=True, help='participant bids ID (e.g., 1)')
    parser.add_argument("-bids_dir", default='/media/8.1/laurap/scripts/things-MEG', help='path to bids root')
    args = parser.parse_args()

    bids_dir = args.bids_dir
    participant = args.participant
    meg_dir = f'{bids_dir}/sub-BIGMEG{participant}/'
    preproc_dir = f'{bids_dir}/derivatives/preprocessed/'

    sourcedata_dir = f'{bids_dir}/sourcedata/'
    if not os.path.exists(preproc_dir):
        os.makedirs(preproc_dir)

    epochs = Parallel(n_jobs=4, backend="multiprocessing")(
        delayed(run_and_save_session)(meg_dir, preproc_dir, session, participant, output_resolution, sourcedata_dir)

        for session in range(1, n_sessions + 1)
    )
   
