# Supplementary material for: Long-Term Variability in Visual Processing versus Perceptual Stability
Source: eNeuro. 2026 Jun 19;13(6):ENEURO.0344-25.2026. doi: 10.1523/ENEURO.0344-25.2026 (PMC13286707; doi:10.1523/ENEURO.0344-25.2026)
Supplement: Data 1 — Download Data 1, ZIP file. [file eneuro-13-ENEURO.0344-25.2026-s005.zip › VisualVariability-main/preprocessing/README.md]

## Files in the preprocessing directory
```
├── check_ica.ipynb                 <- Plotting of the ICA components
├── run_ica.ipynb                   <- Running ICA on the data
```
