# Supplementary material for: Long-Term Variability in Visual Processing versus Perceptual Stability
Source: eNeuro. 2026 Jun 19;13(6):ENEURO.0344-25.2026. doi: 10.1523/ENEURO.0344-25.2026 (PMC13286707; doi:10.1523/ENEURO.0344-25.2026)
Supplement: Data 1 — Download Data 1, ZIP file. [file eneuro-13-ENEURO.0344-25.2026-s005.zip › VisualVariability-main/requirements.txt]

mne==1.1.1
numpy==1.22.4
scikit-learn==1.1.2
matplotlib==3.5.3
nibabel==4.0.2
scipy==1.9.1
pandas==2.2.1
