# Supplementary material for: Long-Term Variability in Visual Processing versus Perceptual Stability
Source: eNeuro. 2026 Jun 19;13(6):ENEURO.0344-25.2026. doi: 10.1523/ENEURO.0344-25.2026 (PMC13286707; doi:10.1523/ENEURO.0344-25.2026)
Supplement: Data 1 — Download Data 1, ZIP file. [file eneuro-13-ENEURO.0344-25.2026-s005.zip › VisualVariability-main/run.sh]

#!/bin/bash
source venv/bin/activate
for p in {1..4}
do  
    echo "Processing participant $p"
    python preprocessing/preprocess_THINGS.py -p "$p"
    python decoding/cross_decoding/cross_decoding_THINGS.py -p "$p"
    python decoding/cross_decoding/dist_acc_corr_THINGS.py -p "$p"
    python decoding/time_elapsed/predict_session_number_THINGS.py -p "$p"
    python decoding/time_elapsed/predict_session_day_THINGS.py -p "$p"

done

python decoding/time_elapsed/plot_results_THINGS.py
python decoding/cross_decoding/dist_acc_corr_THINGS.py

python decoding/cross_decoding/cross_decoding.py
python decoding/time_elapsed/predict_session_number.py
python decoding/time_elapsed/predict_session_day.py
python decoding/time_elapsed/plot_results.py
python decoding/cross_decoding/dist_acc_corr.py
