# Supplementary material for: Long-Term Variability in Visual Processing versus Perceptual Stability
Source: eNeuro. 2026 Jun 19;13(6):ENEURO.0344-25.2026. doi: 10.1523/ENEURO.0344-25.2026 (PMC13286707; doi:10.1523/ENEURO.0344-25.2026)
Supplement: Data 1 — Download Data 1, ZIP file. [file eneuro-13-ENEURO.0344-25.2026-s005.zip › VisualVariability-main/utils/analysis/tools.py]

from scipy.stats import binom


def chance_level(n, alpha = 0.001, p = 0.5):
    """
    Calculates the chance level for a given number of trials and alpha level

    Parameters
    ----------
    n : int
        The number of trials.
    alpha : float
        The alpha level.
    p : float
        The probability of a correct response.

    Returns
    -------
    chance_level : float
        The chance level.
    """
    k = binom.ppf(1-alpha, n, p)
    chance_level = k/n
    
    return chance_level
