# Supplementary material for: Long-Term Variability in Visual Processing versus Perceptual Stability
Source: eNeuro. 2026 Jun 19;13(6):ENEURO.0344-25.2026. doi: 10.1523/ENEURO.0344-25.2026 (PMC13286707; doi:10.1523/ENEURO.0344-25.2026)
Supplement: Data 1 — Download Data 1, ZIP file. [file eneuro-13-ENEURO.0344-25.2026-s005.zip › VisualVariability-main/utils/data/__init__.py]

from .triggers import get_triggers_equal, convert_triggers_animate_inanimate
from .concatenate import read_and_concate_sessions, read_and_concate_sessions_source
from .prep_data import equalise_trials, n_trials
